# Supplementary material for: Interspecific Hybridization between the Two Sympatric Termite Reticulitermes Species under Laboratory Conditions
Source: Insects. 2019 Dec 23;11(1):14. doi: 10.3390/insects11010014 (PMC7022586; doi:10.3390/insects11010014)
Supplement: Supplementary file 1 [file insects-11-00014-s001.zip]

Archive with 3 entries (2 files):
- insects-654640-Suplementary/
- insects-654640-Suplementary/insects-654640-supplementary-proofed.mp4
- insects-654640-Suplementary/insects-654640-supplementary-resubmit.pdf
